# Supplementary material for: Computed tomography data collection of the complete human mandible and valid clinical ground truth models
Source: Sci Data. 2019 Jan 29;6:190003. doi: 10.1038/sdata.2019.3 (PMC6350631; doi:10.1038/sdata.2019.3)
Supplement: Supplementary file 1 [file sdata20193-isa1.zip]

Archive with 3 entries (3 files):
- i_Investigation.txt
- s_Wallner308B_study.txt
- a_Wallner308B_assay.txt
