# Supplementary material for: Computed tomography data collection of the complete human mandible and valid clinical ground truth models
Source: Sci Data. 2019 Jan 29;6:190003. doi: 10.1038/sdata.2019.3 (PMC6350631; doi:10.1038/sdata.2019.3)
Supplement: Supplementary file 1 [file sdata20193-isa1.zip › i_Investigation.txt]

# Investigation File generated for Scientific Data with Investigation File Authoring Tool version 0.1.0 on 14/12/2018 - This metadata file is CC0
ONTOLOGY SOURCE REFERENCE
Term Source Name	NCBITaxon	UBERON	ERO	NIFDYS	VO	OBI	MMO	NCIT
Term Source File	http://data.bioontology.org/ontologies/NCBITAXON	http://data.bioontology.org/ontologies/UBERON	http://data.bioontology.org/ontologies/ERO	http://data.bioontology.org/ontologies/NIFDYS	http://data.bioontology.org/ontologies/VO	http://data.bioontology.org/ontologies/OBI	http://data.bioontology.org/ontologies/MMO	http://data.bioontology.org/ontologies/NCIT
Term Source Version	2016AB	releases/2014-06-15	2013-08-02	1.5 (December, 2012)	Vision Release; 1.0.788	2014-08-18	2.27	17.06d
Term Source Description	National Center for Biotechnology Information (NCBI) Organismal Classification	Uber Anatomy Ontology	Eagle-I Research Resource Ontology	Neuroscience Information Framework (NIF) Dysfunction Ontlogy	Vaccine Ontology	Ontology for Biomedical Investigations	Measurement Method Ontology	National Cancer Institute Thesaurus
INVESTIGATION
Investigation Identifier
Investigation Title
Investigation Description
Investigation Submission Date
Investigation Public Release Date
INVESTIGATION PUBLICATIONS
Investigation PubMed ID
Investigation Publication DOI
Investigation Publication Author List
Investigation Publication Title
Investigation Publication Status
Investigation Publication Status Term Accession Number
Investigation Publication Status Term Source REF
INVESTIGATION CONTACTS
Investigation Person Last Name
Investigation Person Mid Initials
Investigation Person First Name
Investigation Person Address
Investigation Person Phone
Investigation Person Fax
Investigation Person Email
Investigation Person Affiliation
Investigation Person Roles
Investigation Person Roles Term Accession Number
Investigation Person Roles Term Source REF
STUDY
Study Identifier	10.1038/sdata.2019.3
Study Title	Computed tomography data collection of the complete human mandible and valid clinical ground truth models
Study Submission Date	27/06/2018
Study Public Release Date	29/01/2019
Study Description	http://www.nature.com/articles/sdata20193#abstract
Study File Name	s_Wallner308B_study.txt
Comment[Subject Keywords]	//;////;//;//
Comment[Manuscript Licence]	CC BY-4.0
Comment[Experimental Metadata Licence]	CC0
Comment[Supplementary Information File Name]	
Comment[Supplementary Information File Type]	x-zip-compressed
Comment[Supplementary Information File URL]	http://www.nature.com/articles/sdata20193#supplementary-information
Comment[Data Repository]	figshare
Comment[Data Record Accession]	doi:10.6084/m9.figshare.6167726.v5
Comment[Data Record URI]	https://doi.org/10.6084/m9.figshare.6167726.v5
STUDY DESIGN DESCRIPTORS
Study Design Type	modeling and simulation objective	image processing objective
Study Design Type Term Accession Number	ERO:0100102	ERO:0100030
Study Design Type Term Source REF	ERO	ERO
STUDY PUBLICATIONS
Study PubMed ID	""	""	""	""
Study Publication DOI	doi:10.1371/journal.pone.0196378	doi:10.1117/12.2249532	doi:10.1117/12.2292708	doi:10.1371/journal.pone.0182839
Study Publication Author List	""	""	""	""
Study Publication Title	Clinical evaluation of semi-automatic open-source algorithmic software segmentation of the mandibular bone: Practical feasibility and assessment of a new course of action	Algorithmic evaluation of lower jawbone segmentations	Lower jawbone data generation for deep learning tools under MeVisLab	Computer-aided position planning of miniplates to treat facial bone defects
Study Publication Status	published	published	published	published
Study Publication Status Term Accession Number				
Study Publication Status Term Source REF				
STUDY FACTORS
Study Factor Name	sex	age
Study Factor Type	biological sex	age
Study Factor Type Term Accession Number	PATO:0000047	PATO:0000011
Study Factor Type Term Source REF	NIFDYS	VO
STUDY ASSAYS
Study Assay Measurement Type	3D structure determination assay
Study Assay Measurement Type Term Accession Number	OBI:0600045
Study Assay Measurement Type Term Source REF	OBI
Study Assay Technology Type	computed tomography
Study Assay Technology Type Term Accession Number	MMO:0000128
Study Assay Technology Type Term Source REF	MMO
Study Assay Technology Platform	instrument; manufacturer
Study Assay File Name	a_Wallner308B_assay.txt
STUDY PROTOCOLS
Study Protocol Name	Data selection	CT scan	3D Ground Truth Segmentation
Study Protocol Type	selection	computed tomography	Image Segmentation
Study Protocol Type Term Accession Number	OBI:0001928	MMO:0000128	NCIT:C80146
Study Protocol Type Term Source REF	OBI	MMO	NCIT
Study Protocol Description			
Study Protocol URI	""	""	""
Study Protocol Version			
Study Protocol Parameters Name	""	instrument; manufacturer	""
Study Protocol Parameters Name Term Accession Number	""	""	""
Study Protocol Parameters Name Term Source REF	""	""	""
Study Protocol Components Name	""	""	""
Study Protocol Components Type	""	""	""
Study Protocol Components Type Term Accession Number	""	""	""
Study Protocol Components Type Term Source REF	""	""	""
STUDY CONTACTS
Study Person Last Name	Wallner	Mischak	Jan Egger
Study Person First Name	Jürgen	Irene	
Study Person Mid Initials			
Study Person Email	j.wallner@medunigraz.at	""	""
Study Person Phone			
Study Person Fax			
Study Person Address			
Study Person Affiliation	Department of Oral and Maxillofacial Surgery, Medical University of Graz, Auenbruggerplatz 5/1, 8036 Graz, Austria	University Clinic of Dental Medicine and Oral Health, Medical University of Graz, Billrothgasse 4, 8010 Graz, Austria	Department of Oral and Maxillofacial Surgery, Medical University of Graz, Auenbruggerplatz 5/1, 8036 Graz, Austria
Study Person Roles			
Study Person Roles Term Accession Number			
Study Person Roles Term Source REF			
Comment[Study Person ORCID]			
Comment[Funder]			
Comment[FundRef ID]			
Comment[Funder Term Source REF]			
Comment[Grant Identifier]			
