# Supplementary material for: Computed tomography data collection of the complete human mandible and valid clinical ground truth models
Source: Sci Data. 2019 Jan 29;6:190003. doi: 10.1038/sdata.2019.3 (PMC6350631; doi:10.1038/sdata.2019.3)
Supplement: Supplementary file 1 [file sdata20193-isa1.zip › s_Wallner308B_study.txt]

Source Name	Characteristics[organism]	Term Source REF	Term Accession Number	Characteristics[organism part]	Term Source REF	Term Accession Number	Protocol REF	Sample Name	Factor Value[sex]	Factor Value[age]
the department of oral and maxillofacial surgery at the Medical University of Graz Austria	Homo sapiens	NCBITaxon	NCBITaxon:9606	mandible	UBERON	UBERON:0001684	Data selection	mandible 1	male	55
the department of oral and maxillofacial surgery at the Medical University of Graz Austria	Homo sapiens	NCBITaxon	NCBITaxon:9606	mandible	UBERON	UBERON:0001684	Data selection	mandible 2	male	68
the department of oral and maxillofacial surgery at the Medical University of Graz Austria	Homo sapiens	NCBITaxon	NCBITaxon:9606	mandible	UBERON	UBERON:0001684	Data selection	mandible 3	male	65
the department of oral and maxillofacial surgery at the Medical University of Graz Austria	Homo sapiens	NCBITaxon	NCBITaxon:9606	mandible	UBERON	UBERON:0001684	Data selection	mandible 4	female	52
the department of oral and maxillofacial surgery at the Medical University of Graz Austria	Homo sapiens	NCBITaxon	NCBITaxon:9606	mandible	UBERON	UBERON:0001684	Data selection	mandible 5	male	59
the department of oral and maxillofacial surgery at the Medical University of Graz Austria	Homo sapiens	NCBITaxon	NCBITaxon:9606	mandible	UBERON	UBERON:0001684	Data selection	mandible 6	female	67
the department of oral and maxillofacial surgery at the Medical University of Graz Austria	Homo sapiens	NCBITaxon	NCBITaxon:9606	mandible	UBERON	UBERON:0001684	Data selection	mandible 7	male	48
the department of oral and maxillofacial surgery at the Medical University of Graz Austria	Homo sapiens	NCBITaxon	NCBITaxon:9606	mandible	UBERON	UBERON:0001684	Data selection	mandible 8	female	71
the department of oral and maxillofacial surgery at the Medical University of Graz Austria	Homo sapiens	NCBITaxon	NCBITaxon:9606	mandible	UBERON	UBERON:0001684	Data selection	mandible 9	female	75
the department of oral and maxillofacial surgery at the Medical University of Graz Austria	Homo sapiens	NCBITaxon	NCBITaxon:9606	mandible	UBERON	UBERON:0001684	Data selection	mandible 10	female	74
