# Supplementary material for: Computed tomography data collection of the complete human mandible and valid clinical ground truth models
Source: Sci Data. 2019 Jan 29;6:190003. doi: 10.1038/sdata.2019.3 (PMC6350631; doi:10.1038/sdata.2019.3)
Supplement: Supplementary file 1 [file sdata20193-isa1.zip › a_Wallner308B_assay.txt]

Sample Name	Protocol REF	Parameter Value[instrument]	Parameter Value[manufacturer]	Assay Name	Raw Data File	Comment[Data Repository]	Comment[Data Record Accession]	Comment[Data Record URI]	Protocol REF	Derived Data File	Comment[Data Repository]	Comment[Data Record Accession]	Comment[Data Record URI]
mandible 1	CT scan	Sensation 64	Siemens	mandible 1 CT scan	Pat 1 Block.nrrd	figshare	doi:10.6084/m9.figshare.6167726.v5	https://doi.org/10.6084/m9.figshare.6167726.v5	3D Ground Truth Segmentation	CSOs.zip	figshare	doi:10.6084/m9.figshare.6167726.v5	https://doi.org/10.6084/m9.figshare.6167726.v5
mandible 2	CT scan	Sensation 64	Siemens	mandible 2 CT scan	Pat 2 Block.nrrd	figshare	doi:10.6084/m9.figshare.6167726.v5	https://doi.org/10.6084/m9.figshare.6167726.v5	3D Ground Truth Segmentation	CSOs.zip	figshare	doi:10.6084/m9.figshare.6167726.v5	https://doi.org/10.6084/m9.figshare.6167726.v5
mandible 3	CT scan	Sensation 64	Siemens	mandible 3 CT scan	Pat 3 Block.nrrd	figshare	doi:10.6084/m9.figshare.6167726.v5	https://doi.org/10.6084/m9.figshare.6167726.v5	3D Ground Truth Segmentation	CSOs.zip	figshare	doi:10.6084/m9.figshare.6167726.v5	https://doi.org/10.6084/m9.figshare.6167726.v5
mandible 4	CT scan	Sensation 64	Siemens	mandible 4 CT scan	Pat 4 Block.nrrd	figshare	doi:10.6084/m9.figshare.6167726.v5	https://doi.org/10.6084/m9.figshare.6167726.v5	3D Ground Truth Segmentation	CSOs.zip	figshare	doi:10.6084/m9.figshare.6167726.v5	https://doi.org/10.6084/m9.figshare.6167726.v5
mandible 5	CT scan	Sensation 64	Siemens	mandible 5 CT scan	Pat 5 Block.nrrd	figshare	doi:10.6084/m9.figshare.6167726.v5	https://doi.org/10.6084/m9.figshare.6167726.v5	3D Ground Truth Segmentation	CSOs.zip	figshare	doi:10.6084/m9.figshare.6167726.v5	https://doi.org/10.6084/m9.figshare.6167726.v5
mandible 6	CT scan	Sensation 64	Siemens	mandible 6 CT scan	Pat 6 Block.nrrd	figshare	doi:10.6084/m9.figshare.6167726.v5	https://doi.org/10.6084/m9.figshare.6167726.v5	3D Ground Truth Segmentation	CSOs.zip	figshare	doi:10.6084/m9.figshare.6167726.v5	https://doi.org/10.6084/m9.figshare.6167726.v5
mandible 7	CT scan	Sensation 64	Siemens	mandible 7 CT scan	Pat 7 Block.nrrd	figshare	doi:10.6084/m9.figshare.6167726.v5	https://doi.org/10.6084/m9.figshare.6167726.v5	3D Ground Truth Segmentation	CSOs.zip	figshare	doi:10.6084/m9.figshare.6167726.v5	https://doi.org/10.6084/m9.figshare.6167726.v5
mandible 8	CT scan	Sensation 64	Siemens	mandible 8 CT scan	Pat 8 Block.nrrd	figshare	doi:10.6084/m9.figshare.6167726.v5	https://doi.org/10.6084/m9.figshare.6167726.v5	3D Ground Truth Segmentation	CSOs.zip	figshare	doi:10.6084/m9.figshare.6167726.v5	https://doi.org/10.6084/m9.figshare.6167726.v5
mandible 9	CT scan	Sensation 64	Siemens	mandible 9 CT scan	Pat 9n Block.nrrd	figshare	doi:10.6084/m9.figshare.6167726.v5	https://doi.org/10.6084/m9.figshare.6167726.v5	3D Ground Truth Segmentation	CSOs.zip	figshare	doi:10.6084/m9.figshare.6167726.v5	https://doi.org/10.6084/m9.figshare.6167726.v5
mandible 10	CT scan	Sensation 64	Siemens	mandible 10 CT scan	Pat 10n Block.nrrd	figshare	doi:10.6084/m9.figshare.6167726.v5	https://doi.org/10.6084/m9.figshare.6167726.v5	3D Ground Truth Segmentation	CSOs.zip	figshare	doi:10.6084/m9.figshare.6167726.v5	https://doi.org/10.6084/m9.figshare.6167726.v5
